# Supplementary material for: The Anti-inflammatory Mediator Resolvin E1 Protects Mice Against Lipopolysaccharide-Induced Heart Injury
Source: Front Pharmacol. 2020 Mar 18;11:203. doi: 10.3389/fphar.2020.00203 (PMC7094758; doi:10.3389/fphar.2020.00203)
Supplement: Supplementary file 1 [file Data_Sheet_1.ZIP]

Archive with 17 entries (16 files):
- original WB blots (2)/
- original WB blots (2)/BCL-2.tif
- original WB blots (2)/Bax.tif
- original WB blots (2)/ChemR23.tif
- original WB blots (2)/GAPDH 1.tif
- original WB blots (2)/GAPDH 2.tif
- original WB blots (2)/GAPDH-for ChemR23.tif
- original WB blots (2)/T-ERK.tif
- original WB blots (2)/T-JNK.tif
- original WB blots (2)/T-P38.tif
- original WB blots (2)/T-P65.tif
- original WB blots (2)/c-CAS-3.tif
- original WB blots (2)/i-NOS.tif
- original WB blots (2)/p-ERK.tif
- original WB blots (2)/p-JNK.tif
- original WB blots (2)/p-P38.tif
- original WB blots (2)/p-P65.tif
